# Supplementary material for: Secure and scalable deduplication of horizontally partitioned health data for privacy-preserving distributed statistical computation
Source: BMC Med Inform Decis Mak. 2017 Jan 3;17:1. doi: 10.1186/s12911-016-0389-x (PMC5209873; doi:10.1186/s12911-016-0389-x)
Supplement: Additional file 2: — It is a Bash script that implements the algorithm we used to generate the simulated microbiology datasets. The script is discussed in Additional file 1. (SH 9 kb) [file 12911_2016_389_MOESM2_ESM.sh]

#!/bin/bash

echo off 

#=========== A Bash script that generates simulated virtual dataset ================
#=========== Author:Kassaye Yitbarek Yigzaw email:kassaye.y.yigzaw@uit.no;kassyitba@yahoo.com version=1.0============

#=========== Required user Inputs ===============
numberOfDataCustodians=$1				#number of participating data custodians
totalNumberOfRecords=$2					#total number of records across the data custodians
percentOfDuplicateRecords=$3			#the protportion of records of a data custodian that have duplicate at another data custodian(s)

#the proportion of the duplicate records that contain exactly the same information
#if the value is set to 1, all the duplicate records have exactly the same information
#if the value is set to 0, a patient will have records across data custodians that are associated with distinct tests 
#otherwise, it will be a combination fo the two cases
probabilityOfExactDuplicate=$4			

#=============== Configuration Parameters ============
#The user has to change the parameters according to his/her requirements

startDate=2016-01-01  #the minimum possible date for analysis date
maxNumberOfDays=365	  #a bound for searching a possible analysis date 
minBirthYear=1900	  #a minimum possible birth year of a patient
maxBirthYear=2016	  #a maximum possible birth year of a patient

#possible gender values
genders=(
"M"
"F")

#possible municipality codes of patients
municipalityCodes=(
1902
1903
1911
1913
1917
1919
1920
1922
1923
1924
1925
1926
1927
1928
1929
1931
1933
1936
1938
1939
1940
1941
1942
1943)

#possible test results of patients
testResults=(
Positive
Negative)

#possible infectious agents
infectiousAgents=(
"Influenza A"
"Influenza B"
"RS-virus"
"Common cold")

#threshold number of days for ${infectiousAgents[@]}
#it means the number of days to recover from the disease
infectiousAgentsEpisodes=(
14
14
21
7)

#============== Functions =====================
#Returns the array position of a value in a given array 
queryArray(){
	local count=0
	local element

	for element in "${@:2}"
	do
		count=$(($count + 1))
		if [ "$element" == "$1" ]
		then
			return $(($count - 1))
		fi
	done
}

#Returns a random value that is between two values
getRandomNumber(){
	local result=-1
	while [ $result -lt $1 ]
	do
	  result=$(($2 * $RANDOM / 32768))
	done
	echo $result
	return $result
}

#Read the record of a patient identifies by patientId $1 in a csv file
readFile(){
	while IFS='' read -r line || [[ -n "$line" ]]
	do
		IFS=',' read -ra record <<< "$line"
		if [ $((${record[1]})) -eq $1 ]
		then
			return $record
		fi
	done < DataCustodian_"${2}".csv
}

#adds a given number of days to a date
addDays(){
	local result
	if [[ "$OSTYPE" == "darwin"* ]]
	then
		result=$(date -j -v $2${3}d -f "%Y-%m-%d" $1 +%Y-%m-%d)
	elif [[ "$OSTYPE" == "linux-gnu" ]]
	then 
		result=$(date -d "$1 $2${3} days" +%Y-%m-%d)
	fi

	echo $result
}

#print relevant parameters to the user
echo "***** input information *****"
echo "number of data sources $numberOfDataCustodians"
echo "total number of records $totalNumberOfRecords"
echo "percent of duplicate records $percentOfDuplicateRecords"
echo "the registration date of the records will be $startDate and +- $maxNumberOfDays \n"

#compute derivative parameters for each data custodian

#divide the total number of records equally among the data custodians
numberOfRecords=$(echo "$totalNumberOfRecords / $numberOfDataCustodians" | bc)

#compute the number of duplicate records
numberOfDuplicateRecords=$(echo "$numberOfRecords * $percentOfDuplicateRecords" | bc)

#change the float number to int
numberOfDuplicateRecords=${numberOfDuplicateRecords%.*}

#compute the number of unique records
numberOfUniqueRecords=$(echo "$numberOfRecords - $numberOfDuplicateRecords" | bc)

#print derivative parameters for the user
echo "***** parameters for the dataset of a data custodian *****"
echo "number of records $numberOfRecords"
echo "number of duplicate records $numberOfDuplicateRecords"
echo "number of unique records $numberOfUniqueRecords"
echo "probability that duplicate records are exact copy $probabilityOfExactDuplicate \n"

#declare variables
declare -a previousDataCustodianPatientIds
declare -a currentDataCustodianPatientIds

#loop for each data custodian and create records
for i in $(seq 1 1 $numberOfDataCustodians)
do
	echo "creating dataset for data custodian $i"
	dataCustodianId=$i
	currentDataCustodianPatientIds=()

	#data schema:
		#0 id                 
		#1 patient_id         unique id
		#2 gender             
		#3 birth_year
		#4 municipality_code  
		#5 infectious_agent
		#6 analysis_date
		#7 test_result 

	#save the dataset header into file
	echo "id,patient_id,gender,birth_year,municipality_code,infectious_agent,analysis_date,test_result" > "DataCustodian_"${dataCustodianId}".csv"

	#if the current data custodian is the first data custodian,
	#create all the records randomly
	if [ $dataCustodianId -eq 1 ]
    then
    	count=$numberOfRecords
    else
    	count=$numberOfUniqueRecords
  	fi

	recordId=0 #initialize the record id
	for j in $(seq 1 1 $count)
	do
		recordId=$((recordId + 1))

		#create a random 11 digits unique patient id
		patientId="$(expr 1000000000 + $j)$dataCustodianId"

		if [ $dataCustodianId -eq 1 ]
    	then
			currentDataCustodianPatientIds+=($patientId)
  		fi

		#randomly select gender value
		number=$( getRandomNumber 0 2 | bc) 
		gender=${genders[$number]}

		#randomly select birth year between the defined boundary values
		birthYear=$( getRandomNumber $minBirthYear $maxBirthYear )

		#randomly select municipality code from the list of possible values
		number=$( getRandomNumber 0 ${#municipalityCodes[@]} | bc) 
		municipalityCode=${municipalityCodes[$number]}
		
		#randomly select infectious agent from the list of possible values
		number=$( getRandomNumber 0 ${#infectiousAgents[@]} | bc) 
		infectiousAgent=${infectiousAgents[$number]}

		#randomly define analysis date between the define boundary values
		number=$( getRandomNumber 0 $maxNumberOfDays | bc) 
		analysisDate=$( addDays $startDate "+" ${number})

		#randomly select test results from the list of possible values
		number=$( getRandomNumber 0 ${#testResults[@]} | bc) 
		testResult=${testResults[$number]}

		#save the record into file
		echo "$recordId,$patientId,$gender,$birthYear,$municipalityCode,$infectiousAgent,$analysisDate,$testResult" >> "DataCustodian_"${dataCustodianId}".csv"
	done

	# if the current data custodian is not the first data custodian
	if [ $dataCustodianId -gt 1 ]
    then 
		#loop for each duplicate records
		for k in $(seq 1 1 $numberOfDuplicateRecords)
		do
			#increment the record id
			recordId=$((recordId + 1))
			
			#randomly select a patient if from the list of patients of the previous data custodians
			number=$( getRandomNumber 0 ${#previousDataCustodianPatientIds[@]} | bc) 
			patientId=${previousDataCustodianPatientIds[$number]}

			#remove the patientId to make sure 
			#the patient will not have another record in the dataset of this data custodian
			delete=($patientId)
			previousDataCustodianPatientIds=( ${previousDataCustodianPatientIds[@]/$delete} )

			#read the record of the selected patient from the dataset of the previous data custodian 
			previusDataCustodianId=$((dataCustodianId - 1))
			readFile "$patientId" "$previusDataCustodianId"
			record=$( echo $? | bc)

 			#for some of the attributes use the same information
 			#the patient had in the previous data custodian
			gender=${record[2]}
			birthYear=${record[3]}
			municipalityCode=${record[4]}
			infectiousAgent=${record[5]}
			testResult=${record[7]}

			#flip a coin with the user specified value of probabilityOfExactDuplicate 
			threshold=$(echo "$probabilityOfExactDuplicate * 100" | bc)
			threshold=${threshold%.*}
			number=$( getRandomNumber 0 100 | bc) 

			#copy analysis date for the record of the previous data custodian
			analysisDate=${record[6]}

			#if the new and existing records are associated with distict tests that have the same result 
			if [ $number -gt $threshold ]
			then
				if [ "$testResult" == "Positive" ]
				then #if the test result is Positive

					#get the threshold number of days for the infectious agent
					queryArray "$infectiousAgent" "${infectiousAgents[@]}"
					number=$( echo $? | bc)
					threshold=${infectiousAgentsEpisodes[number]}

					#randomly select whether thw two records belong to the same episode
					binary=$( getRandomNumber 0 2 | bc) 

					if [ $binary -eq 0 ]
					then #when the two tests are within the same episode
						#randomly select the nember of days the two records apart
						number=$( getRandomNumber 0 $threshold | bc) 

						#randomly decise whether the new record was performed 
						#before the record of the previous data custodian
						binary=$( getRandomNumber 0 2 | bc)

						if [ $binary -eq 0 ]
						then #add $number < $threshold days from the current $analysisDate
							analysisDate=$( addDays $analysisDate "+" ${number})
						else #subtract $number < $threshold days
							analysisDate=$( addDays $analysisDate "-" ${number})
						fi
					else #when the two duplicate tests are within different episodes
						#add $number > $threshold number of days to the current $analysisDate
						number=$( getRandomNumber $threshold $maxNumberOfDays )
						analysisDate=$( addDays $analysisDate "+" ${number})
					fi
				else #if the test result is Negative
					#randomly select analysis date different from the analysis date of the existing record
					number=$( getRandomNumber 0 $maxNumberOfDays | bc) 
					#analysisDate=$(date -j -v +${number}d -f "%Y-%m-%d" $analysisDate +%Y-%m-%d)
					analysisDate=$( addDays $analysisDate "+" ${number})
				fi
			#else
				#the two records are exact copy"
			fi

			#save the record into file
			echo "$recordId,$patientId,$gender,$birthYear,$municipalityCode,$infectiousAgent,$analysisDate,$testResult" >> "DataCustodian_"${dataCustodianId}".csv"

			currentDataCustodianPatientIds+=($patientId)
		done
	fi

	previousDataCustodianPatientIds=(${currentDataCustodianPatientIds[@]})
done

echo on
